# Supplementary material for: Potato (Solanum tuberosum) as a New Host for Pentastiridius leporinus (Hemiptera: Cixiidae) and Candidatus Arsenophonus Phytopathogenicus
Source: Insects. 2023 Mar 13;14(3):281. doi: 10.3390/insects14030281 (PMC10058626; doi:10.3390/insects14030281)
Supplement: Supplementary file 1 [file insects-14-00281-s001.zip]

Archive with 1 entries (1 files):
- insects-2248745-supplementary.pdf
